# Supplementary material for: Optimised ARID1A immunohistochemistry is an accurate predictor of ARID1A mutational status in gynaecological cancers
Source: J Pathol Clin Res. 2018 Jul 20;4(3):154–66. doi: 10.1002/cjp2.103 (PMC6065117; doi:10.1002/cjp2.103)
Supplement: Supplementary file 4 — Table S2. Summary of ARID1A sequencing metrics from the targeted capture panel [file CJP2-4-154-s004.xlsx]

## Sheet: Table S2
Table S2. Summary of ARID1A sequencing metrics from the targeted capture panel
Patient identifier	Tumor %	Panel - minimum depth	Panel - % coverage	Panel pass/fail	ARID1A - gene minimum depth	ARID1A - gene mean depth	ARID1A - coverage at minimum depth	ARID1A pass/fail	Germline
3705-0051	0.75	53X	66.76	Pass	6	92.3	0.72	Fail	Blood
3705-0142	0.9	44X	96.92	Pass	91	527.8	1	Pass	Blood
3705-0145	0.9	44X	96.94	Pass	173	699.2	1	Pass	Blood
3705-0199	0.8	44X	96.75	Pass	187	755.9	1	Pass	Blood
3705-0308	0.75	53X	96.62	Pass	39	382.2	0.99	Pass	Blood
3705-0323	0.8	44X	93	Pass	25	119.1	0.99	Pass	Blood
3705-0379	0.85	44X	96.93	Pass	163	609.9	1	Pass	Blood
3705-0383	0.8	44X	97.1	Pass	308	1188.4	1	Pass	Blood
3705-0416	0.6	166X	96.12	Pass	123	1126.8	0.99	Pass	FFPE
3705-0435	0.75	53X	96.25	Pass	75	518.1	1	Pass	Blood
3705-0438	0.75	53X	96.67	Pass	232	1147.6	1	Pass	Blood
3705-0442	0.75	53X	96.3	Pass	37	820.1	0.99	Pass	Blood
3705-0449	0.5	80X	96.08	Pass	52	149.7	0.98	Pass	Blood
3705-0453	0.5	80X	96.12	Pass	111	491	1	Pass	FFPE
3705-0456	0.75	53X	95.88	Pass	20	699.7	0.95	Pass	Blood
3705-0460	0.7	57X	97.02	Pass	210	930.1	1	Pass	Blood
3705-0464	0.4	250X	95.66	Pass	157	1134.1	0.96	Pass	FFPE
3705-0466	0.75	53X	96.67	Pass	43	1444.5	0.99	Pass	Blood
3705-0468	0.6	166X	94.93	Pass	70	754.2	0.94	Pass	FFPE
3705-0470	0.7	57X	96.29	Pass	3	432.1	0.98	Pass	Blood
3705-0475	0.6	66X	97.13	Pass	624	2711.2	1	Pass	Blood
3705-0481	0.9	44X	94.98	Pass	58	215.2	1	Pass	Blood
3705-0482	0.7	57X	97.1	Pass	139	725.8	1	Pass	Blood
3705-0484	0.9	44X	96.04	Pass	26	210.5	0.97	Pass	FFPE
3705-0487	0.75	53X	95.28	Pass	30	261	0.98	Pass	FFPE
3705-0493	0.75	53X	92.46	Pass	33	143.5	0.98	Pass	FFPE
3705-0497	0.9	44X	97.09	Pass	93	806.4	1	Pass	FFPE
3705-0500	0.75	53X	96.65	Pass	131	595.1	1	Pass	Blood
3705-0510	0.8	50X	86.1	Pass	20	117.7	0.91	Pass	FFPE
3705-0514	0.8	50X	96.79	Pass	88	595.3	1	Pass	FFPE
3705-0525	0.75	53X	96.4	Pass	41	718	0.99	Pass	Blood
3705-0529	0.8	50X	96.08	Pass	70	276	1	Pass	Blood
3705-0540	0.85	47X	96.28	Pass	67	370	1	Pass	Blood
3705-0541	0.8	50X	97.26	Pass	214	924.9	1	Pass	Blood
3705-0544	0.9	44X	96.89	Pass	214	654.5	1	Pass	Blood
3705-0545	0.65	61X	96.63	Pass	124	519.6	1	Pass	Blood
3705-0548	0.85	44X	96.61	Pass	274	972.4	1	Pass	Blood
3705-0551	0.9	44X	97.1	Pass	126	1059.9	1	Pass	Blood
3705-0558	0.75	53X	97.19	Pass	232	1376.5	1	Pass	Blood
3705-0435*	0.9	44X	96.83	Pass	159	1089.7	1	Pass	Blood
3705-0341	0.9	44X	96.69	Pass	124	886.9	1	Pass	Blood
3705-0553	0.5	80X	92.85	Pass	27	307.2	0.95	Pass	Blood
666179	0.9	44X	96.92	Pass	238	1877.4	1	Pass	FFPE
3705-0346	0.9	44X	97.14	Pass	192	1558	1	Pass	Blood
3705-0207	0.8	50X	96.5	Pass	96	589.1	1	Pass	Blood
					Mean depth for all samples	746
* = matched patient lung metastasis					Median depth for all samples	699
