# Supplementary material for: Optimised ARID1A immunohistochemistry is an accurate predictor of ARID1A mutational status in gynaecological cancers
Source: J Pathol Clin Res. 2018 Jul 20;4(3):154–66. doi: 10.1002/cjp2.103 (PMC6065117; doi:10.1002/cjp2.103)
Supplement: Supplementary file 5 — Table S3. Summary of individual and combined scores for ARID1A IHC [file CJP2-4-154-s005.xlsx]

## Sheet: Sheet1
Table S3. Summary of individual and combined scores for ARID1A IHC
		IHC ARID1A antibody EPR13501			IHC ARID1A antibody D2A8U			IHC ARID1A antibody HPA005456					EPR13501	D2A8U	HPA005456
Patient Identifier	Diagnosis	Path 1	Path 2	Path 3	Path 1	Path 2	Path 3	Path 1	Path 2	Path 3	IHC: protein loss	Sequencing: ARID1A mutation	Average	Average	Average
3705-0442	Carcinosarcoma	12	12	12	12	12	12	12	12	6	No	No	12	12	10
3705-0449	Carcinosarcoma	12	12	12	12	12	9	12	12	6	No	No	12	11	10
3705-0456	Carcinosarcoma	12	9	9	12	9	12	8	9	9	No	No	10	11	8.66667
3705-0470	Carcinosarcoma	12	12	12	8	8	8	12	12	6	No	No	12	8	10
3705-0484	Carcinosarcoma	12	12	12	12	12	12	12	12	12	No	No	12	12	12
3705-0500	Carcinosarcoma	4	6	6	4	4	6	4	4	3	Yes	Yes	5.33333	4.66667	3.66667
3705-0510	Carcinosarcoma	12	12	12	12	12	12	6	12	6	No	No	12	12	8
666179	Endometrial clear cell carcinoma	12	12	12	8	12	12	8	9	8	No	No	12	10.6667	8.33333
3705-0553	Differentiated component of de-differentiated carcinoma of the endometrium	9	9	9	6	6	6	9	6	6	No	No	9	6	7
3705-0481	Grade 1 endometrioid adenocarcinoma of the ovary	0	0	0	0	0	0	2	2	2	Yes	Yes	0	0	2
3705-0541	Grade 1 endometrioid adenocarcinoma of the ovary	NA	NA	NA	NA	NA	NA	NA	NA	NA	NA	Yes	NA	NA	NA
3705-0341	Grade 1 endometrioid adenocarcinoma of the ovary	12	12	12	12	9	12	8	9	9	No	No	12	11	8.66667
3705-0142	Grade 2 endometrioid adenocarcinoma of the ovary	6	8	6	1	2	1	4	6	3	Yes	Yes	6.66667	1.33333	4.33333
3705-0323	Grade 2 endometrioid adenocarcinoma of the ovary	4	4	2	4	2	2	6	6	6	Yes	Yes	3.33333	2.66667	6
3705-0460	Grade 2 endometrioid adenocarcinoma of the ovary	1	1	0	1	1	0	3	3	2	Yes	Yes	0.666667	0.666667	2.66667
3705-0482	Grade 2 endometrioid adenocarcinoma of the ovary	12	12	12	12	12	12	12	12	12	No	No	12	12	12
3705-0529	Grade 2 endometrioid adenocarcinoma of the ovary	12	12	12	12	12	12	8	12	8	No	No	12	12	9.33333
3705-0199	Grade 2 endometrioid adenocarcinoma of the endometrium	4	3	3	2	2	2	2	1	1	Yes	Yes	3.33333	2	1.33333
3705-0438	Grade 2 endometrioid adenocarcinoma of the endometrium	1	1	0	1	1	0	1	1	0	Yes	Yes	0.666667	0.666667	0.666667
3705-0548	Grade 3 endometrioid adenocarcinoma of the endometrium (G2 in sample)	12	12	12	12	12	8	12	12	12	No	No	12	10.6667	12
3705-0475	HGSOC	12	12	12	12	12	12	12	12	12	No	No	12	12	12
3705-0487	Low-grade serous	12	12	8	12	12	12	12	12	8	No	No	10.6667	12	10.6667
3705-0493	Low-grade serous	12	12	12	12	12	12	12	12	12	No	No	12	12	12
3705-0525	Low-grade serous	12	12	9	12	12	9	8	8	3	No	No	11	11	6.33333
3705-0051	Mesonephric tumor (ovary/womb)	12	12	12	12	12	9	12	12	12	No	NA	12	11	12
3705-0308	Mesonephric tumor ovary	12	12	12	12	12	12	4	12	6	No	No	12	12	7.33333
3705-0145	OCCC	0	0	0	1	6	1	1	3	1	Yes	Yes	0	2.66667	1.66667
3705-0379	OCCC	12	12	12	12	12	8	12	12	12	No	No	12	10.6667	12
3705-0383	OCCC	12	12	12	12	12	9	12	12	9	No	No	12	11	11
3705-0416	OCCC	0	0	1	1	1	1	2	4	1	Yes	Yes	0.333333	1	2.33333
3705-0435	OCCC	9	12	12	12	12	12	9	8	8	No	No	11	12	8.33333
3705-0453	OCCC	12	12	12	12	12	12	8	8	12	No	No	12	12	9.33333
3705-0464	OCCC	1	1	1	1	1	1	1	1	1	Yes	Yes	1	1	1
3705-0468	OCCC	12	12	12	12	12	8	12	12	12	No	No	12	10.6667	12
3705-0497	OCCC	12	12	12	12	12	12	12	12	12	No	No	12	12	12
3705-0514	OCCC	12	12	12	12	12	8	12	12	12	No	No	12	10.6667	12
3705-0540	OCCC	1	1	0	0	1	0	1	1	1	Yes	Yes	0.666667	0.333333	1
3705-0544	OCCC	12	12	12	12	12	12	12	12	12	No	No	12	12	12
3705-0545	OCCC	0	0	0	0	0	0	4	4	2	Yes	Yes	0	0	3.33333
3705-0558	OCCC	12	9	12	12	9	12	12	9	12	No	No	11	11	11
3705-0346	OCCC	3	2	0	2	1	0	4	2	3	Yes	Yes	1.66667	1	3
3705-0207	OCCC	12	12	12	12	8	9	8	8	8	No	No	12	9.66667	8
3705-0435*	OCCC (matched lung metastasis)	12	12	12	12	12	12	12	12	12	No	No	12	12	12
3705-0466	Small cell carcinoma of the ovary, hypercalcaemic type	12	12	12	12	12	12	12	12	12	No	No	12	12	12
3705-0551	Small cell carcinoma of the ovary, hypercalcaemic type	12	12	12	12	12	12	12	12	12	No	No	12	12	12
Path=pathologist
* note matched patient case
