# Supplementary material for: Optimised ARID1A immunohistochemistry is an accurate predictor of ARID1A mutational status in gynaecological cancers
Source: J Pathol Clin Res. 2018 Jul 20;4(3):154–66. doi: 10.1002/cjp2.103 (PMC6065117; doi:10.1002/cjp2.103)
Supplement: Supplementary file 6 — Table S4. Inter‐pathologist concordance metrics [file CJP2-4-154-s006.xlsx]

## Sheet: Sheet1
Table S4. Inter-pathologist concordance metrics
	Antibody
n = 43 cases	EPR13501	D2A8U	HPA005456
% Overall agreement	0.78	0.67	0.57
Free marginal kappa	0.76	0.65	0.53
