# Supplementary material for: Optimised ARID1A immunohistochemistry is an accurate predictor of ARID1A mutational status in gynaecological cancers
Source: J Pathol Clin Res. 2018 Jul 20;4(3):154–66. doi: 10.1002/cjp2.103 (PMC6065117; doi:10.1002/cjp2.103)
Supplement: Supplementary file 7 — Table S5. Summary of ARID1A mutations identified and their validation [file CJP2-4-154-s007.xlsx]

## Sheet: Sheet1
Table S5. Summary of ARID1A mutations identified and their validation
Patient Identifier	Gene name	Position	Ref Allele	ALT ALLELE	ALT FREQ	Protein	Mutation Effect	Total depth at mutation	Alternative depth	Validated	Reason if not validated	Notes
3705-0142	ARID1A	chr1:27022912	CCCCGCCGCCGCCAGCAGCCTGGGCAA	C	0.07	p.Pro7fs	Frame_Shift_Del	122	8	✓
3705-0145	ARID1A	chr1:27059204	C	G	0.37	p.Ser614Ter	Nonsense_Mutation	791	290	✓
3705-0199	ARID1A	chr1:27088787	A	AG	0.16	p.Gln799fs	Frame_Shift_Ins	616	101	✓
3705-0199	ARID1A	chr1:27106961	GTA	G	0.26	p.Ile1975fs	Frame_Shift_Del	728	187	✓
3705-0323	ARID1A	chr1:27057826	C	T	0.21	p.Gln512Ter	Missense_Mutation	211	44	✓
3705-0323	ARID1A	chr1:27106735	A	T	0.3	p.Arg1899Ter	Nonsense_Mutation	217	65	✓
3705-0416	ARID1A	chr1: 27023459	GGCGGGGGCC TGGAGCCCTAC	G	0.07	p.Gly191fs	Frameshift variant	842	60	✓
3705-0416	ARID1A	chr1: 27057747	C	G	0.28	p.Tyr485Ter	Stop_gained	1615	458	✓
3705-0438	ARID1A	chr1:27105550	C	T	0.3	p.Arg1504Ter	Nonsense_Mutation	946	288	✓
3705-0460	ARID1A	chr1:27105553	C	T	0.59	p.Arg1505Ter	Missense_variant Common; pathogenic (COSMIC)	629	374	✓
3705-0464	ARID1A	chr1: 27107213	T	G	0.07	p.Ile2275Ser	Missense_variant	1398	104	✓
3705-0464	ARID1A	chr1: 27106597	C	T	0.14	p.Gln2070Ter	Stop_gained	1441	200	✓
3705-0481	ARID1A	chr1:27089753	T	TG	0.3	p.Ala904fs	Frame_Shift_Ins	248	74	✓
3705-0481	ARID1A	chr1:27097812	C	CT	0.19	p.Pro1135fs	Frame_Shift_Ins	235	44	✗	Low coverage on Ion Torrent
3705-0500	ARID1A	chr1:27100849	T	A	0.4	p.Tyr1377Ter	Nonsense_Mutation	468	188	✓
3705-0500	ARID1A	chr1:27101342	G	T	0.41	p.Glu1542Ter	Nonsense_Mutation	579	236	✓
3705-0540	ARID1A	chr1:27092771	G	GAC	0.35	p.Gln932fs	Frameshift	289	101	✓
3705-0541	ARID1A	chr1:27056286	C	T	0.16	p.Gln428Ter	Stop gained	1421	226	✓
3705-0541	ARID1A	chr1:27105930	T	TG	0.1	p.Gly1631fs	Frameshift	1198	118	✗	Alignment and sequencing artefact with Ion Torrent	Not assessable on IHC
3705-0545	ARID1A	chr1:27023848	CGGGCCCCA	C	0.14	p.Gly319fs	Frameshift	161	22	✓
3705-0545	ARID1A	chr1:27097710	TC	T	0.22	p.Leu1100fs	Frameshift	613	135	✓
3705-0346	ARID1A	chr1:27023016	C	CG	0.41	p.Ala42fs	Frame_Shift_Ins	366	150	✓
3705-0346	ARID1A	chr1:27087880	C	T	0.42	p.Gln723Ter	Nonsense_Mutation	878	365	✓
666179	ARID1A	chr1:27023618	GGC	G	0.29	p.Glyn242fs	Frame_Shift_Del	1132	331	✗	Ion Torrent baits did not cover region
3705-0553	ARID1A	chr1:27022910	GC	G	0.24	P.Ala6fs	Frame_Shift_Del	33	8	✗	Low coverage at site (Ion Torrent)	Medium confidence call on NGS targeted panel, high GC content
